# Supplementary material for: Modification of the Mechanical Properties of Photosensitive Resin by Using Biobased Fillers During Stereolithography (SLA) 3D Printing
Source: Materials (Basel). 2025 Jun 8;18(12):2699. doi: 10.3390/ma18122699 (PMC12194099; doi:10.3390/ma18122699)
Supplement: Supplementary file 1 [file materials-18-02699-s001.zip]

Archive with 1 entries (1 files):
- materials-3653855-supplementary.stl
